# Supplementary material for: Metabolic Profiling of Female Tg2576 Mouse Brains Provides Novel Evidence Supporting Intranasal Low-Dose Pioglitazone for Long-Term Treatment at an Early Stage of Alzheimer’s Disease
Source: Biomedicines. 2020 Dec 9;8(12):589. doi: 10.3390/biomedicines8120589 (PMC7764407; doi:10.3390/biomedicines8120589)
Supplement: Supplementary file 1 [file biomedicines-08-00589-s001.zip]

Archive with 1 entries (1 files):
- Video S1_192kbps.avi
